# Supplementary material for: OpenCHIRP: A Low-Cost, Lightweight Sub-Bottom Profiler for Shallow Water Environments Suitable for Autonomous Vehicles
Source: Sensors (Basel). 2025 Nov 25;25(23):7184. doi: 10.3390/s25237184 (PMC12694232; doi:10.3390/s25237184)
Supplement: Supplementary file 1 [file sensors-25-07184-s001.zip]

Archive with 1 entries (1 files):
- sensors-3967660-supplementary.pdf
